# Supplementary material for: Redetermination of diammonium thio­molybdate
Source: Acta Crystallogr Sect E Struct Rep Online. 2010 Jan 30;66(Pt 2):i13. doi: 10.1107/S1600536810003016 (PMC2979694; doi:10.1107/S1600536810003016)
Supplement: Supplementary file 1 [file e-66-00i13-sup1.cif]

##############################################################################
###                                                                        ###
###        Electronic paper (Acta Crystallographica Section E)             ###
###                                                                        ###
##############################################################################
#                                                                            #
# This CIF contains the data in a paper accepted for publication in Acta     #
# Crystallographica Section E. It conforms to the requirements of Notes      #
# for Authors for Section E, and has been peer reviewed under the auspices   #
# of the IUCr Commission on Journals.                                        #
#                                                                            #
# Full details of the Crystallographic Information File format               #
# are given in the paper "The Crystallographic Information File (CIF):       #
# a New Standard Archive File for Crystallography" by S. R. Hall, F. H.      #
# Allen and I. D. Brown [Acta Cryst. (1991), A47, 655-685].                  #
#                                                                            #
# The current version of the core CIF dictionary is obtainable from          #
# ftp://ftp.iucr.org/pub/cif_core.dic. The current version number is 2.4.    #
#                                                                            #
# Software is freely available for graphical display of the structure(s) in  #
# this CIF.  For information consult the CIF home page http://www.iucr.org/  #
# cif/home.html                                                              #
#                                                                            #
# This file may be used for bona fide research purposes within the           #
# scientific community so long as proper attribution is given to the journal # 
# article from which it was obtained.                                        #
#                                                                            #
##############################################################################
                                             
data_I
_audit_creation_method     SHELXL-97
_chemical_name_systematic
;
diammonium thiomolybdate
;
_chemical_name_common     ?
_chemical_formula_moiety     'Mo S4 2-, 2(H4 N +)'
_chemical_formula_sum     'H8 Mo N2 S4'
_chemical_formula_iupac     '(N H4)2 [Mo S4]'
_chemical_formula_weight     260.26
_chemical_melting_point     ?
_symmetry_cell_setting     Orthorhombic
_symmetry_space_group_name_H-M     'P n m a'
_symmetry_space_group_name_Hall     '-P 2ac 2n'
loop_
    _symmetry_equiv_pos_as_xyz
    'x, y, z'
    '-x+1/2, -y, z+1/2'
    'x+1/2, -y+1/2, -z+1/2'
    '-x, y+1/2, -z'
    '-x, -y, -z'
    'x-1/2, y, -z-1/2'
    '-x-1/2, y-1/2, z-1/2'
    'x, -y-1/2, z'
_cell_length_a     9.5867(4)
_cell_length_b     6.9451(4)
_cell_length_c     12.2005(5)
_cell_angle_alpha     90.00
_cell_angle_beta     90.00
_cell_angle_gamma     90.00
_cell_volume     812.32(7)
_cell_formula_units_Z     4
_cell_measurement_reflns_used     14093
_cell_measurement_theta_min     2.7
_cell_measurement_theta_max     26.4
_cell_measurement_temperature     173(2)
_exptl_crystal_description     plate
_exptl_crystal_colour     'dark green'
_exptl_crystal_size_max     0.25
_exptl_crystal_size_mid     0.24
_exptl_crystal_size_min     0.11
_exptl_crystal_density_diffrn     2.128
_exptl_crystal_density_meas     ?
_exptl_crystal_density_method     'not measured'
_exptl_crystal_F_000     512
_exptl_absorpt_coefficient_mu     2.547
_exptl_absorpt_correction_type     multi-scan
_exptl_absorpt_process_details     '(MULABS; Spek, 2009; Blessing, 1995)'
_exptl_absorpt_correction_T_min     0.5685
_exptl_absorpt_correction_T_max     0.7670
_exptl_special_details
;
;
_diffrn_ambient_temperature     173(2)
_diffrn_radiation_type     MoK\a
_diffrn_radiation_wavelength     0.71073
_diffrn_radiation_source     'fine-focus sealed tube'
_diffrn_radiation_monochromator     graphite
_diffrn_measurement_device_type     'Stoe IPDS II two-circle diffractometer'
_diffrn_measurement_method     \w
_diffrn_detector_area_resol_mean     ?
_diffrn_reflns_number     14872
_diffrn_reflns_av_R_equivalents     0.0722
_diffrn_reflns_av_sigmaI/netI     0.0212
_diffrn_reflns_theta_min     2.70
_diffrn_reflns_theta_max     25.90
_diffrn_reflns_theta_full     25.00
_diffrn_measured_fraction_theta_max     1.000
_diffrn_measured_fraction_theta_full     1.000
_diffrn_reflns_limit_h_min     -11
_diffrn_reflns_limit_h_max     11
_diffrn_reflns_limit_k_min     -8
_diffrn_reflns_limit_k_max     8
_diffrn_reflns_limit_l_min     -14
_diffrn_reflns_limit_l_max     15
_diffrn_standards_number     0
_diffrn_standards_interval_count     .
_diffrn_standards_interval_time     .
_diffrn_standards_decay_%     ?
_refine_special_details
;
Refinement of <i>F</i>^2^ against ALL reflections. The weighted <i>R</i>-factor
<i>wR</i> and goodness of fit <i>S</i> are based on <i>F</i>^2^, conventional
<i>R</i>-factors <i>R</i> are based on <i>F</i>, with <i>F</i> set to zero for
negative <i>F</i>^2^. The threshold expression of <i>F</i>^2^ >
\s(<i>F</i>^2^) is used only for calculating <i>R</i>-factors(gt) <i>etc</i>.
and is not relevant to the choice of reflections for refinement.
<i>R</i>-factors based on <i>F</i>^2^ are statistically about twice as large
as those based on <i>F</i>, and <i>R</i>- factors based on ALL data will be
even larger.
;
_reflns_number_total     859
_reflns_number_gt     833
_reflns_threshold_expression     I>2\s(I)
_refine_ls_structure_factor_coef     Fsqd
_refine_ls_matrix_type     full
_refine_ls_R_factor_all     0.0233
_refine_ls_R_factor_gt     0.0222
_refine_ls_wR_factor_gt     0.0587
_refine_ls_wR_factor_ref     0.0596
_refine_ls_goodness_of_fit_ref     1.191
_refine_ls_restrained_S_all     1.187
_refine_ls_number_reflns     859
_refine_ls_number_parameters     61
_refine_ls_number_restraints     6
_refine_ls_hydrogen_treatment     mixed
_refine_ls_weighting_scheme     calc
_refine_ls_weighting_details
         'calc w=1/[\s^2^(Fo^2^)+(0.0377P)^2^+0.2462P] where P=(Fo^2^+2Fc^2^)/3'
_atom_sites_solution_hydrogens     difmap
_atom_sites_solution_primary     direct
_atom_sites_solution_secondary     difmap
_refine_ls_shift/su_max     0.000
_refine_ls_shift/su_mean     0.000
_refine_diff_density_max     0.506
_refine_diff_density_min     -0.883
_refine_ls_extinction_method     'SHELXL97 (Sheldrick, 2008)'
_refine_ls_extinction_coef     0.0173(13)
_refine_ls_extinction_expression
                                  'Fc^*^=kFc[1+0.001xFc^2^\l^3^/sin(2\q)]^-1/4^'
loop_
    _atom_type_symbol
    _atom_type_description
    _atom_type_scat_dispersion_real
    _atom_type_scat_dispersion_imag
    _atom_type_scat_source
    'Mo' 'Mo' -1.6832 0.6857
                         'International Tables Vol C Tables 4.2.6.8 and 6.1.1.4'
    'H' 'H' 0.0000 0.0000
                         'International Tables Vol C Tables 4.2.6.8 and 6.1.1.4'
    'N' 'N' 0.0061 0.0033
                         'International Tables Vol C Tables 4.2.6.8 and 6.1.1.4'
    'S' 'S' 0.1246 0.1234
                         'International Tables Vol C Tables 4.2.6.8 and 6.1.1.4'
_computing_data_collection     'X-AREA (Stoe & Cie, 2001)'
_computing_cell_refinement     'X-AREA (Stoe & Cie, 2001)'
_computing_data_reduction     'X-AREA (Stoe & Cie, 2001)'
_computing_structure_solution     'SHELXS97 (Sheldrick, 2008)'
_computing_structure_refinement     'SHELXL97 (Sheldrick, 2008)'
_computing_molecular_graphics     'XP in SHELXTL-Plus (Sheldrick, 2008)'
_computing_publication_material
                            'SHELXL97 (Sheldrick, 2008) and PLATON (Spek, 2009)'
loop_
    _atom_site_type_symbol
    _atom_site_label
    _atom_site_fract_x
    _atom_site_fract_y
    _atom_site_fract_z
    _atom_site_U_iso_or_equiv
    _atom_site_adp_type
    _atom_site_calc_flag
    _atom_site_refinement_flags
    _atom_site_occupancy
    _atom_site_disorder_assembly
    _atom_site_disorder_group
    Mo Mo1 0.25414(2) 0.7500 0.42734(2) 0.01490(16) Uani d S 1 . .
    S S1 0.03014(7) 0.7500 0.38769(6) 0.0229(2) Uani d S 1 . .
    S S2 0.28425(9) 0.7500 0.60460(7) 0.0246(2) Uani d S 1 . .
    S S3 0.35338(5) 0.49616(7) 0.35742(5) 0.0259(2) Uani d . 1 . .
    N N1 0.6660(3) 0.7500 0.3880(2) 0.0257(6) Uani d SD 1 . .
    H H1A 0.746(4) 0.7500 0.355(5) 0.072(19) Uiso d SD 1 . .
    H H1B 0.590(4) 0.7500 0.347(4) 0.089(19) Uiso d SD 1 . .
    H H1C 0.665(5) 0.850(5) 0.433(3) 0.114(18) Uiso d D 1 . .
    N N2 -0.0471(3) 0.7500 0.6609(2) 0.0223(5) Uani d SD 1 . .
    H H2A -0.002(5) 0.7500 0.723(3) 0.09(2) Uiso d SD 1 . .
    H H2B 0.003(6) 0.7500 0.600(3) 0.10(2) Uiso d SD 1 . .
    H H2C -0.097(5) 0.644(5) 0.656(4) 0.114(16) Uiso d D 1 . .
loop_
    _atom_site_aniso_label
    _atom_site_aniso_U_11
    _atom_site_aniso_U_22
    _atom_site_aniso_U_33
    _atom_site_aniso_U_12
    _atom_site_aniso_U_13
    _atom_site_aniso_U_23
    Mo1 0.0146(2) 0.0149(2) 0.0152(2) 0.000 0.00038(8) 0.000
    S1 0.0161(4) 0.0297(4) 0.0228(4) 0.000 -0.0034(3) 0.000
    S2 0.0214(4) 0.0349(4) 0.0175(4) 0.000 -0.0024(3) 0.000
    S3 0.0235(3) 0.0196(3) 0.0346(3) 0.00079(18) 0.0062(2) -0.0074(2)
    N1 0.0235(14) 0.0268(14) 0.0267(15) 0.000 -0.0028(11) 0.000
    N2 0.0219(13) 0.0258(13) 0.0193(13) 0.000 0.0030(10) 0.000
_geom_special_details
;
All e.s.d.'s (except the e.s.d. in the dihedral angle between two l.s. planes)
are estimated using the full covariance matrix. The cell e.s.d.'s are taken
into account individually in the estimation of e.s.d.'s in distances, angles
and torsion angles; correlations between e.s.d.'s in cell parameters are only
used when they are defined by crystal symmetry. An approximate (isotropic)
treatment of cell e.s.d.'s is used for estimating e.s.d.'s involving l.s.
planes.
;
loop_
    _geom_bond_atom_site_label_1
    _geom_bond_atom_site_label_2
    _geom_bond_site_symmetry_2
    _geom_bond_distance
    _geom_bond_publ_flag
    Mo1 S3 8_575 2.1773(5) ?
    Mo1 S3 . 2.1773(5) ?
    Mo1 S2 . 2.1818(9) ?
    Mo1 S1 . 2.2013(8) ?
    N1 H1A . 0.86(2) ?
    N1 H1B . 0.88(2) ?
    N1 H1C . 0.883(19) ?
    N2 H2A . 0.88(2) ?
    N2 H2B . 0.88(2) ?
    N2 H2C . 0.879(19) ?
loop_
    _geom_angle_atom_site_label_1
    _geom_angle_atom_site_label_2
    _geom_angle_atom_site_label_3
    _geom_angle_site_symmetry_1
    _geom_angle_site_symmetry_3
    _geom_angle
    _geom_angle_publ_flag
    S3 Mo1 S3 8_575 . 108.13(3) ?
    S3 Mo1 S2 8_575 . 109.30(2) ?
    S3 Mo1 S2 . . 109.30(2) ?
    S3 Mo1 S1 8_575 . 109.885(19) ?
    S3 Mo1 S1 . . 109.885(19) ?
    S2 Mo1 S1 . . 110.30(3) ?
    H1A N1 H1B . . 118(6) ?
    H1A N1 H1C . . 107(4) ?
    H1B N1 H1C . . 110(3) ?
    H2A N2 H2B . . 117(5) ?
    H2A N2 H2C . . 109(3) ?
    H2B N2 H2C . . 103(3) ?
loop_
    _geom_hbond_atom_site_label_D
    _geom_hbond_atom_site_label_H
    _geom_hbond_atom_site_label_A
    _geom_hbond_site_symmetry_A
    _geom_hbond_distance_DH
    _geom_hbond_distance_HA
    _geom_hbond_distance_DA
    _geom_hbond_angle_DHA
    N1 H1A S1 1_655 0.86(2) 2.76(4) 3.491(3) 144(6)
    N1 H1B S1 6_656 0.88(2) 2.92(5) 3.607(3) 135(5)
    N1 H1B S3 . 0.88(2) 2.87(3) 3.497(3) 129(3)
    N1 H1B S3 8_575 0.88(2) 2.87(3) 3.497(3) 129(3)
    N1 H1C S3 4_656 0.883(19) 2.76(3) 3.550(3) 150(4)
    N1 H1C S3 4_656 0.883(19) 2.76(3) 3.550(3) 150(4)
    N2 H2C S3 5_566 0.879(19) 2.65(3) 3.405(2) 144(4)
    N2 H2A S3 7_666 0.88(2) 2.762(17) 3.481(2) 140.3(12)
    N2 H2A S3 2_565 0.88(2) 2.762(17) 3.481(2) 140.3(12)
    N2 H2B S1 . 0.88(2) 2.61(4) 3.414(3) 153(6)
    N2 H2B S2 . 0.88(2) 2.70(6) 3.250(3) 122(5)
data_global
_journal_date_recd_electronic     2010-01-06
_journal_date_accepted     2010-01-25
_journal_name_full     'Acta Crystallographica, Section E'
_journal_year     2010
_journal_volume     66
_journal_issue      2
_journal_page_first     i13
_journal_page_last     i13
_journal_paper_category     QI
_journal_coeditor_code     FB2179
_publ_contact_author
;
      Dr. Michael Bolte
      Institut f\"ur Anorganische Chemie
      Johann Wolfgang Goethe-Universit\"at
      Max-von-Laue-Str. 7
      60438 Frankfurt/Main
      Germany
;
_publ_contact_author_email     bolte@chemie.uni-frankfurt.de
_publ_contact_author_fax     '49 69 798 29239'
_publ_contact_author_phone     '49 69 798 29136'
_publ_section_title
;
Redetermination of diammonium thiomolybdate
;
loop_
    _publ_author_name
    _publ_author_address
    'Hill, Bj\"orn'
;
Institut f\"ur Anorganische Chemie der Goethe-Universit\"at Frankfurt,
Max-von-Laue-Strasse 7, D-60438 Frankfurt am Main, Germany
;
    'Lerner, Hans-Wolfram'
;
Institut f\"ur Anorganische Chemie der Goethe-Universit\"at Frankfurt,
Max-von-Laue-Strasse 7, D-60438 Frankfurt am Main, Germany
;
    'Bolte, Michael'
;
Institut f\"ur Anorganische Chemie der Goethe-Universit\"at Frankfurt,
Max-von-Laue-Strasse 7, D-60438 Frankfurt am Main, Germany
;
