# Supplementary material for: Redetermination of diammonium thio­molybdate
Source: Acta Crystallogr Sect E Struct Rep Online. 2010 Jan 30;66(Pt 2):i13. doi: 10.1107/S1600536810003016 (PMC2979694; doi:10.1107/S1600536810003016)
Supplement: Supplementary file 2 [file e-66-00i13-Isup2.hkl]

# 
# h,k,l, Fc-squared, Fo-squared, sigma(Fo-squared) and status flag 
# 
data_I
_shelx_title ' (I)       P n m a      R = 0.03' 
_shelx_refln_list_code          4 
_shelx_F_calc_maximum      248.53 
_exptl_crystal_F_000       512.00 
_reflns_d_resolution_high  0.8136 
 
loop_ 
 _symmetry_equiv_pos_as_xyz 
 'x, y, z' 
 '-x+1/2, -y, z+1/2' 
 'x+1/2, -y+1/2, -z+1/2' 
 '-x, y+1/2, -z' 
 '-x, -y, -z' 
 'x-1/2, y, -z-1/2' 
 '-x-1/2, y-1/2, z-1/2' 
 'x, -y-1/2, z' 
 
_cell_length_a     9.5867 
_cell_length_b     6.9451 
_cell_length_c    12.2005 
_cell_angle_alpha  90.000 
_cell_angle_beta   90.000 
_cell_angle_gamma  90.000 
 
_shelx_F_squared_multiplier     1.000 
 
loop_ 
 _refln_index_h 
 _refln_index_k 
 _refln_index_l 
 _refln_F_squared_calc 
 _refln_F_squared_meas 
 _refln_F_squared_sigma 
 _refln_observed_status 
   2   0   0    26192.91    25927.96   2094.04 o 
   4   0   0    10554.47    10281.70    344.04 o 
   6   0   0     1281.96     1305.31     15.39 o 
   8   0   0     6913.30     7866.68    454.25 o 
  10   0   0     8432.45     8672.69    677.98 o 
   2   1   0        5.48       31.31      3.73 o 
   4   1   0     1461.24     1442.18     36.65 o 
   6   1   0      643.24      718.96     19.01 o 
   8   1   0     4138.48     4306.29    158.21 o 
  10   1   0      232.74      230.82      9.67 o 
   0   2   0    35259.80    37789.98    916.64 o 
   2   2   0     8361.02     7484.65    122.50 o 
   4   2   0    46940.33    50593.79   1282.23 o 
   6   2   0    13096.19    13739.57    316.78 o 
   8   2   0     1525.96     1672.58     47.57 o 
  10   2   0      629.09      665.78     22.96 o 
   2   3   0       41.59       41.68      3.47 o 
   4   3   0     1483.35     1407.74     22.08 o 
   6   3   0      326.10      336.13      9.94 o 
   8   3   0     2661.99     2756.17     66.71 o 
  10   3   0      187.88      169.10      6.19 o 
   0   4   0    61769.14    65965.00   2074.82 o 
   2   4   0    11099.01    10817.79    221.61 o 
   4   4   0     5377.25     5187.74     83.73 o 
   6   4   0      859.56      897.13     20.97 o 
   8   4   0     4594.17     4916.12    121.90 o 
  10   4   0     5728.55     5573.01    132.50 o 
   2   5   0       15.62       26.46      4.28 o 
   4   5   0      561.21      586.42      7.54 o 
   6   5   0      305.74      313.32      8.46 o 
   8   5   0     2030.84     2149.23     68.24 o 
   0   6   0     5705.20     5560.38    122.60 o 
   2   6   0     2766.22     2699.33     43.78 o 
   4   6   0    14426.15    15456.13    344.68 o 
   6   6   0     5400.48     5496.45    127.84 o 
   8   6   0      804.73      773.05     23.25 o 
   2   7   0       59.19       62.83      5.39 o 
   4   7   0      446.51      435.74     12.15 o 
   6   7   0       49.47       62.01      6.23 o 
   0   8   0    12190.97    11757.12    330.86 o 
   2   8   0     2892.60     2643.84     56.10 o 
   4   8   0     1271.73     1108.01     41.91 o 
   1   0   1       89.45       74.33      6.03 o 
   2   0   1      600.82      617.36     14.97 o 
   3   0   1    20790.60    19592.38    826.14 o 
   4   0   1     1841.79     1821.51     32.92 o 
   5   0   1      393.05      426.10      7.60 o 
   6   0   1     4820.81     4960.63    128.97 o 
   7   0   1        5.74       10.58      4.09 o 
   8   0   1      228.72      242.60     10.26 o 
   9   0   1      363.16      367.33     18.10 o 
  10   0   1       60.65       65.09      4.77 o 
  11   0   1      634.22      571.54     22.81 o 
   0   1   1     3541.35     3144.71     63.86 o 
   1   1   1    23503.93    24420.60    383.80 o 
   2   1   1      939.54      749.93     11.61 o 
   3   1   1    17599.33    17635.17    378.85 o 
   4   1   1     1868.70     1698.41     36.06 o 
   5   1   1    16417.13    16952.73    337.44 o 
   6   1   1      408.32      417.32      8.65 o 
   7   1   1     3771.91     4074.08     83.07 o 
   8   1   1     1244.83     1337.20     29.29 o 
   9   1   1     4138.50     4519.88     95.69 o 
  10   1   1      968.52      970.28     28.04 o 
  11   1   1      399.88      394.40     10.99 o 
   1   2   1     4063.18     3867.07     38.81 o 
   2   2   1    11382.11    11021.68    220.53 o 
   3   2   1      668.92      615.04      9.98 o 
   4   2   1      412.19      412.40      6.69 o 
   5   2   1      670.00      667.90     11.43 o 
   6   2   1       27.53       32.14      2.96 o 
   7   2   1     3828.31     3854.50     67.37 o 
   8   2   1     1997.90     2118.26     38.24 o 
   9   2   1     1324.47     1336.75     23.31 o 
  10   2   1      276.73      290.25      6.36 o 
  11   2   1        5.00       10.96      4.06 o 
   0   3   1     2938.99     2616.70     29.55 o 
   1   3   1    16055.86    15754.19    201.54 o 
   2   3   1      600.72      531.79      6.14 o 
   3   3   1    10563.33    10552.42    165.63 o 
   4   3   1     1157.14     1120.80     18.19 o 
   5   3   1    10608.54    10998.65    184.26 o 
   6   3   1      268.85      292.70      5.07 o 
   7   3   1     2844.20     2937.30     58.24 o 
   8   3   1     1040.79     1095.25     16.80 o 
   9   3   1     3605.00     3689.93     72.74 o 
  10   3   1      895.33      834.94     15.54 o 
  11   3   1      435.73      468.72     20.32 o 
   1   4   1       52.74       50.55      2.60 o 
   2   4   1      587.13      527.60      7.42 o 
   3   4   1     6533.22     6329.00     83.18 o 
   4   4   1      794.72      797.20     10.69 o 
   5   4   1      146.42      147.35      3.31 o 
   6   4   1     2481.62     2515.20     39.52 o 
   7   4   1        1.23        5.07      3.42 o 
   8   4   1      147.79      152.59      4.16 o 
   9   4   1      216.88      216.18      5.98 o 
  10   4   1       24.07       25.41      4.40 o 
   0   5   1     1051.70     1000.55     21.30 o 
   1   5   1     7261.15     7460.55     82.60 o 
   2   5   1      237.02      236.79      3.75 o 
   3   5   1     5992.62     6113.22     91.12 o 
   4   5   1     1067.28     1103.51     11.64 o 
   5   5   1     7168.00     7259.87     80.09 o 
   6   5   1      339.87      359.78      6.75 o 
   7   5   1     2019.05     2112.81     43.52 o 
   8   5   1      625.45      646.98     15.69 o 
   9   5   1     2126.82     2092.08     41.07 o 
   1   6   1      773.01      757.51      7.64 o 
   2   6   1     2163.55     2128.84     31.41 o 
   3   6   1       41.16       43.34      3.20 o 
   4   6   1      135.06      151.77      6.14 o 
   5   6   1      197.74      201.95      4.11 o 
   6   6   1        0.82        9.05      3.83 o 
   7   6   1     1403.72     1447.47     38.13 o 
   8   6   1      825.62      840.43     23.09 o 
   0   7   1      965.29      930.37     15.82 o 
   1   7   1     4330.52     4335.74     54.32 o 
   2   7   1      212.83      219.17      4.01 o 
   3   7   1     2771.07     2730.19     55.02 o 
   4   7   1      374.43      379.98      6.83 o 
   5   7   1     2951.46     2912.66     43.13 o 
   6   7   1      103.58      109.91      4.64 o 
   1   8   1       24.96       27.72      3.49 o 
   2   8   1      212.85      197.15      6.42 o 
   3   8   1     1245.33     1167.55     20.63 o 
   4   8   1      208.72      193.51      5.93 o 
   0   0   2     6641.52     5851.58    157.96 o 
   1   0   2    19761.09    19518.27    307.43 o 
   2   0   2     9027.14     7687.66    178.21 o 
   3   0   2       70.67       88.90      4.90 o 
   4   0   2     7943.99     7538.52    253.65 o 
   5   0   2     2482.02     2445.38     70.44 o 
   6   0   2     3778.59     3861.24    124.03 o 
   7   0   2      770.36      797.99     23.36 o 
   8   0   2     1646.98     1715.49     64.21 o 
   9   0   2    12822.96    13634.95    539.10 o 
  10   0   2      505.34      516.77     15.84 o 
  11   0   2     2313.16     2244.34     66.53 o 
   1   1   2      360.20      391.22      6.84 o 
   2   1   2       15.23       22.85      3.09 o 
   3   1   2      609.32      619.84     12.04 o 
   4   1   2      465.22      481.75      8.73 o 
   5   1   2      953.42      893.54      8.75 o 
   6   1   2       60.48       68.01      2.97 o 
   7   1   2       38.98       41.03      3.10 o 
   8   1   2      466.38      486.97     10.18 o 
   9   1   2      147.66      161.55      4.79 o 
  10   1   2       88.21       88.82      3.88 o 
  11   1   2       34.01       38.69      3.85 o 
   0   2   2    12230.78    11783.24    152.46 o 
   1   2   2      332.32      358.46      5.58 o 
   2   2   2     8448.88     8227.73    117.08 o 
   3   2   2     3180.72     2934.02     39.62 o 
   4   2   2     3194.44     3168.83     26.78 o 
   5   2   2    26116.88    27284.70    501.65 o 
   6   2   2     1523.63     1556.24     23.66 o 
   7   2   2     1653.86     1742.29     28.41 o 
   8   2   2     1982.20     2108.07     37.54 o 
   9   2   2     1820.88     1889.88     36.35 o 
  10   2   2     1256.82     1292.27     28.47 o 
  11   2   2      165.40      149.61      4.79 o 
   1   3   2      259.75      244.01      3.52 o 
   2   3   2        2.02        5.41      2.29 o 
   3   3   2      535.79      499.02      7.52 o 
   4   3   2      309.76      308.98      4.88 o 
   5   3   2      599.71      627.70     10.47 o 
   6   3   2       41.63       50.32      3.09 o 
   7   3   2       77.43       87.28      3.29 o 
   8   3   2      346.80      369.89      7.47 o 
   9   3   2      136.65      141.19      4.25 o 
  10   3   2       76.49       75.24      4.38 o 
   0   4   2     2792.56     2746.97     49.47 o 
   1   4   2     9038.26     8833.85    124.10 o 
   2   4   2     3461.80     3473.59     44.13 o 
   3   4   2       71.14       80.43      2.88 o 
   4   4   2     4161.46     4254.03     61.61 o 
   5   4   2     1144.88     1150.67     20.02 o 
   6   4   2     2361.14     2436.23     49.69 o 
   7   4   2      537.79      572.87     10.50 o 
   8   4   2     1086.43     1104.56     19.40 o 
   9   4   2     8164.36     8098.12    127.58 o 
  10   4   2      368.37      357.93      8.30 o 
   1   5   2      381.75      374.11      5.34 o 
   2   5   2        0.87       15.73      3.27 o 
   3   5   2       56.56       60.27      3.06 o 
   4   5   2      156.36      164.94      3.42 o 
   5   5   2      295.77      297.53      5.22 o 
   6   5   2       34.18       39.10      3.44 o 
   7   5   2        1.59        6.77      3.39 o 
   8   5   2      212.66      216.96      4.67 o 
   9   5   2       22.04       21.57      3.79 o 
   0   6   2     3370.70     3312.70     46.92 o 
   1   6   2       10.84       54.29      7.65 o 
   2   6   2     2269.83     2246.71     33.96 o 
   3   6   2     1580.28     1626.21     22.81 o 
   4   6   2     1141.76     1155.02     13.76 o 
   5   6   2     9056.13     9497.73    102.63 o 
   6   6   2      657.23      663.00     15.44 o 
   7   6   2      869.76      857.35     22.40 o 
   8   6   2      922.61      931.66     28.67 o 
   1   7   2       42.79       46.15      3.30 o 
   2   7   2        1.51        7.28      3.22 o 
   3   7   2      233.98      227.41      3.80 o 
   4   7   2       69.25       80.07      3.74 o 
   5   7   2      107.35      104.24      4.13 o 
   6   7   2       13.65       18.25      4.02 o 
   0   8   2      708.86      675.46     10.79 o 
   1   8   2     2728.24     2533.35     22.10 o 
   2   8   2      863.03      814.20     11.31 o 
   3   8   2      119.13      106.48      4.15 o 
   1   0   3      139.72      150.23      5.66 o 
   2   0   3       63.50       59.55      4.54 o 
   3   0   3    13193.28    12396.77    282.24 o 
   4   0   3      139.41      142.17      4.98 o 
   5   0   3       23.39       24.74      4.28 o 
   6   0   3     2866.45     2528.74    124.67 o 
   7   0   3     1493.72     1491.02     46.35 o 
   8   0   3       13.76       17.76      4.19 o 
   9   0   3       45.03       44.79      5.14 o 
  10   0   3       44.10       49.26      5.60 o 
  11   0   3       96.08       89.67      5.82 o 
   0   1   3    21721.61    23052.68    687.06 o 
   1   1   3      580.34      510.69      9.80 o 
   2   1   3     3746.32     3293.16     44.49 o 
   3   1   3       53.11       67.05      3.15 o 
   4   1   3    10080.84     9628.14    195.06 o 
   5   1   3       30.17       43.35      2.91 o 
   6   1   3     3471.63     3577.99     48.32 o 
   7   1   3      330.23      351.32      8.63 o 
   8   1   3     4749.02     4920.39    114.23 o 
   9   1   3       40.69       46.55      3.55 o 
  10   1   3     4353.81     4566.48     97.09 o 
  11   1   3      506.79      483.80     14.15 o 
   1   2   3     5877.88     5803.31     65.36 o 
   2   2   3     4756.13     4745.06     49.94 o 
   3   2   3      460.45      461.89      6.68 o 
   4   2   3      204.61      211.81      3.77 o 
   5   2   3       17.72       28.75      3.30 o 
   6   2   3      236.41      231.18      4.17 o 
   7   2   3     1979.63     2080.75     39.12 o 
   8   2   3     1087.40     1159.87     20.43 o 
   9   2   3      469.95      509.75     11.20 o 
  10   2   3      213.89      219.80      5.61 o 
  11   2   3      611.51      608.11     20.18 o 
   0   3   3    14101.63    13946.27    151.83 o 
   1   3   3      166.88      183.31      3.43 o 
   2   3   3     2970.29     2759.11     44.58 o 
   3   3   3      134.67      137.18      3.28 o 
   4   3   3     6846.51     6865.66    104.68 o 
   5   3   3       61.96       65.91      3.30 o 
   6   3   3     2574.97     2745.21     47.21 o 
   7   3   3      291.74      314.03      7.35 o 
   8   3   3     3996.20     4101.25     86.86 o 
   9   3   3       18.32       19.98      3.74 o 
  10   3   3     3810.23     3740.93     86.32 o 
   1   4   3      180.84      169.41      3.18 o 
   2   4   3        8.57       10.34      2.43 o 
   3   4   3     5228.42     5052.51     64.33 o 
   4   4   3      141.96      143.38      3.52 o 
   5   4   3       22.70       29.92      3.26 o 
   6   4   3     1459.87     1444.39     24.67 o 
   7   4   3      952.22      982.35     18.84 o 
   8   4   3       10.85       15.85      3.56 o 
   9   4   3       37.61       41.28      4.11 o 
  10   4   3       11.25       14.35      4.61 o 
   0   5   3     6055.24     6113.61     79.60 o 
   1   5   3      204.12      200.57      3.32 o 
   2   5   3     1702.70     1732.44     19.70 o 
   3   5   3       72.23       67.84      2.98 o 
   4   5   3     5012.27     5104.35     76.73 o 
   5   5   3        0.48        6.28      3.61 o 
   6   5   3     2196.23     2307.28     41.94 o 
   7   5   3      146.57      151.96      4.10 o 
   8   5   3     2490.41     2457.88     35.90 o 
   9   5   3       46.78       45.59      4.61 o 
   1   6   3     1269.69     1271.31     16.39 o 
   2   6   3      944.23      918.68     13.13 o 
   3   6   3      294.54      290.81      5.02 o 
   4   6   3       29.15       33.90      3.20 o 
   5   6   3        4.78       10.45      3.34 o 
   6   6   3       28.51       27.31      3.77 o 
   7   6   3      759.33      744.94     18.93 o 
   8   6   3      480.67      484.34     14.76 o 
   0   7   3     4176.95     4130.10     48.24 o 
   1   7   3       19.62       22.75      3.23 o 
   2   7   3     1254.00     1271.80     19.56 o 
   3   7   3       78.68       80.74      3.44 o 
   4   7   3     2157.23     2147.70     27.95 o 
   5   7   3       59.33       59.37      3.91 o 
   6   7   3     1035.56      990.75     21.94 o 
   1   8   3       66.40       66.66      3.94 o 
   2   8   3       16.91       17.66      3.84 o 
   3   8   3     1075.00     1007.43     14.38 o 
   0   0   4    57048.21    65300.31   1584.02 o 
   1   0   4     3610.80     3285.10     54.27 o 
   2   0   4     2138.53     1969.05     40.58 o 
   3   0   4    12004.30    10817.72    251.78 o 
   4   0   4      202.59      201.79      6.61 o 
   5   0   4    12747.48    12248.77    254.71 o 
   6   0   4      509.43      521.34     18.20 o 
   7   0   4     6013.42     6098.45    124.75 o 
   8   0   4      786.81      833.59     23.09 o 
   9   0   4     2754.45     2932.87     41.50 o 
  10   0   4     1830.03     1873.42     44.03 o 
  11   0   4     1202.49     1154.22     43.56 o 
   1   1   4      737.34      765.71     10.31 o 
   2   1   4       62.16       65.74      3.16 o 
   3   1   4      419.28      375.02      5.87 o 
   4   1   4      832.82      759.33     16.58 o 
   5   1   4       35.18       35.17      3.13 o 
   6   1   4       55.71       56.75      3.19 o 
   7   1   4        0.07        3.09      3.13 o 
   8   1   4     2159.30     2183.08     39.71 o 
   9   1   4       47.40       49.55      3.81 o 
  10   1   4        6.80       11.14      3.90 o 
  11   1   4       11.57       12.90      4.64 o 
   0   2   4     3360.45     3297.79     75.86 o 
   1   2   4    12739.93    12588.11    130.37 o 
   2   2   4       54.96       50.34      3.17 o 
   3   2   4     6427.98     6348.10     83.50 o 
   4   2   4    11679.97    11596.40    149.71 o 
   5   2   4     3279.42     3269.70     51.49 o 
   6   2   4     1759.00     1842.02     37.45 o 
   7   2   4     3858.85     4114.53     80.93 o 
   8   2   4       57.86       64.45      3.69 o 
   9   2   4     5471.18     5698.76    133.53 o 
  10   2   4       99.59      106.28      4.45 o 
  11   2   4     2505.60     2263.75     79.23 o 
   1   3   4      332.16      341.20      5.12 o 
   2   3   4        0.03        6.70      2.60 o 
   3   3   4      218.72      204.95      3.46 o 
   4   3   4      818.20      799.62      8.31 o 
   5   3   4       35.11       36.53      3.27 o 
   6   3   4        8.66       13.74      3.23 o 
   7   3   4        0.40        3.91      3.37 o 
   8   3   4     1308.19     1334.90     28.27 o 
   9   3   4       50.04       55.76      3.91 o 
  10   3   4        5.93        9.32      4.17 o 
   0   4   4    19059.25    19733.86    279.93 o 
   1   4   4     2646.72     2626.49     29.56 o 
   2   4   4      999.27      948.36     14.55 o 
   3   4   4     6057.93     6104.46    103.12 o 
   4   4   4       95.83       95.68      3.20 o 
   5   4   4     7423.73     7535.36    125.07 o 
   6   4   4      290.02      287.52      6.76 o 
   7   4   4     3801.25     3956.22     93.41 o 
   8   4   4      540.44      551.16     10.58 o 
   9   4   4     1847.63     1807.40     31.79 o 
   1   5   4      144.28      145.09      3.45 o 
   2   5   4       79.71       82.92      3.09 o 
   3   5   4       95.35       98.54      3.26 o 
   4   5   4      259.25      270.04      5.38 o 
   5   5   4        8.30        9.77      3.47 o 
   6   5   4       42.83       39.61      3.96 o 
   7   5   4        5.25       10.32      3.77 o 
   8   5   4     1093.36     1057.91     23.34 o 
   9   5   4       36.93       45.37      5.92 o 
   0   6   4      418.52      416.56      7.52 o 
   1   6   4     4598.15     4728.80     75.54 o 
   2   6   4       16.81       38.10      4.19 o 
   3   6   4     2325.95     2344.18     41.03 o 
   4   6   4     3835.90     3978.41     47.72 o 
   5   6   4     1377.62     1372.59     24.54 o 
   6   6   4      748.07      745.26     16.17 o 
   7   6   4     1754.55     1592.15     41.30 o 
   1   7   4       43.90       45.12      3.32 o 
   2   7   4       21.62       24.26      3.44 o 
   3   7   4       56.17       57.85      3.95 o 
   4   7   4      252.86      247.54      4.65 o 
   5   7   4        2.43        4.74      4.04 o 
   0   8   4     3762.27     3765.97     77.85 o 
   1   8   4      872.91      810.06     11.51 o 
   2   8   4      247.25      237.31      4.74 o 
   1   0   5        1.34        9.26      4.32 o 
   2   0   5     1764.18     1598.01     21.84 o 
   3   0   5     6179.41     5955.69    175.10 o 
   4   0   5     1425.70     1262.14     23.45 o 
   5   0   5      298.44      301.13      8.19 o 
   6   0   5     3900.55     3824.27     81.45 o 
   7   0   5      607.61      645.27     13.53 o 
   8   0   5     1127.07     1100.16     24.97 o 
   9   0   5      457.45      456.97     15.19 o 
  10   0   5      161.65      169.67      6.48 o 
  11   0   5      286.27      279.59     15.45 o 
   0   1   5     7952.48     7692.55    188.01 o 
   1   1   5    11331.22    11468.35    164.46 o 
   2   1   5     7690.31     7109.35    110.59 o 
   3   1   5     5603.34     5293.31     78.14 o 
   4   1   5     4941.86     4716.40     84.04 o 
   5   1   5    10798.50    10255.04    220.29 o 
   6   1   5     4586.75     4591.36     64.81 o 
   7   1   5      854.60      875.23     16.44 o 
   8   1   5     2080.71     2143.32     32.15 o 
   9   1   5     2321.50     2444.85     45.98 o 
  10   1   5     1426.70     1427.38     28.99 o 
  11   1   5       13.52       22.65      6.53 o 
   1   2   5      492.98      485.97      9.17 o 
   2   2   5     6948.94     6885.51    117.36 o 
   3   2   5     1951.04     1812.05     29.36 o 
   4   2   5      602.63      611.05     13.09 o 
   5   2   5      533.21      520.64     10.77 o 
   6   2   5        5.22        9.13      2.85 o 
   7   2   5     1795.23     1782.71     35.82 o 
   8   2   5      992.67     1004.29     17.37 o 
   9   2   5      439.44      431.34     10.07 o 
  10   2   5      482.44      499.04     11.21 o 
   0   3   5     4369.99     4678.97     93.53 o 
   1   3   5     8574.17     8837.60    111.83 o 
   2   3   5     5351.81     5511.39     80.14 o 
   3   3   5     3824.92     3833.38     41.53 o 
   4   3   5     4200.93     4232.27     70.58 o 
   5   3   5     7083.65     7242.80    118.67 o 
   6   3   5     3904.80     4003.00     64.38 o 
   7   3   5      679.02      710.10     13.08 o 
   8   3   5     1670.28     1715.44     36.57 o 
   9   3   5     2114.48     2037.25     47.78 o 
  10   3   5     1060.61     1000.64     22.47 o 
   1   4   5        7.22       14.42      2.97 o 
   2   4   5     1050.20     1064.59     13.05 o 
   3   4   5     2619.61     2609.58     33.04 o 
   4   4   5      628.12      626.22      9.06 o 
   5   4   5      134.16      135.99      3.78 o 
   6   4   5     2285.64     2336.27     38.43 o 
   7   4   5      331.26      329.33      6.47 o 
   8   4   5      748.95      762.22     13.21 o 
   9   4   5      272.20      270.08      7.35 o 
   0   5   5     3332.74     3469.80     49.39 o 
   1   5   5     3928.54     4138.36     47.86 o 
   2   5   5     3486.46     3576.42     50.46 o 
   3   5   5     2535.11     2617.76     31.88 o 
   4   5   5     2110.56     2172.72     30.17 o 
   5   5   5     5050.91     5192.17     85.25 o 
   6   5   5     2076.07     2086.26     38.14 o 
   7   5   5      537.95      536.09     16.27 o 
   8   5   5     1233.20     1144.33     19.82 o 
   1   6   5      163.04      165.29      3.80 o 
   2   6   5     2069.84     2113.12     32.04 o 
   3   6   5      458.53      464.77      5.71 o 
   4   6   5      279.09      293.97      5.80 o 
   5   6   5      157.35      166.70      4.42 o 
   6   6   5        9.64       12.82      4.27 o 
   7   6   5      606.09      572.73     13.07 o 
   0   7   5     1232.90     1215.64     34.18 o 
   1   7   5     2587.12     2625.27     48.20 o 
   2   7   5     1669.08     1675.23     30.32 o 
   3   7   5     1121.32     1106.49     15.79 o 
   4   7   5     1582.13     1544.17     20.42 o 
   5   7   5     1900.25     1803.73     32.57 o 
   1   8   5        0.98        2.80      4.35 o 
   0   0   6     8528.63     8501.33    106.53 o 
   1   0   6      816.89      755.50     18.57 o 
   2   0   6    10688.01    10525.23    155.95 o 
   3   0   6     8948.10     8505.29    183.95 o 
   4   0   6    16896.59    16647.49    315.40 o 
   5   0   6     2896.27     2732.76     59.66 o 
   6   0   6     7080.63     7002.60    125.35 o 
   7   0   6     2304.09     2284.96     49.49 o 
   8   0   6     2509.89     2546.60     69.68 o 
   9   0   6      514.18      508.82     14.82 o 
  10   0   6      408.69      424.45     11.43 o 
   1   1   6      864.25      800.72     12.35 o 
   2   1   6       11.31       17.19      3.12 o 
   3   1   6      166.68      170.08      4.09 o 
   4   1   6     1433.40     1359.86     27.40 o 
   5   1   6     1023.91      930.26     14.79 o 
   6   1   6      115.49      119.31      4.05 o 
   7   1   6      282.10      273.52      6.56 o 
   8   1   6     1615.77     1672.86     26.62 o 
   9   1   6      346.33      353.60      7.87 o 
  10   1   6      167.65      166.24      4.80 o 
   0   2   6    25820.80    27359.30    549.98 o 
   1   2   6    10408.42    10413.58    176.91 o 
   2   2   6    13231.91    13363.45    232.03 o 
   3   2   6     2634.59     2581.28     29.90 o 
   4   2   6     4660.77     4602.79     89.10 o 
   5   2   6      517.97      487.55      9.73 o 
   6   2   6     1464.96     1453.55     30.94 o 
   7   2   6     1541.72     1541.40     37.86 o 
   8   2   6     3898.68     3929.87     84.46 o 
   9   2   6      534.30      534.32      9.91 o 
  10   2   6     2663.16     2590.93     49.83 o 
   1   3   6      414.45      440.18      7.96 o 
   2   3   6        0.13        4.37      2.65 o 
   3   3   6      273.25      256.41      3.94 o 
   4   3   6      986.79      983.06     15.35 o 
   5   3   6      739.87      738.38     14.88 o 
   6   3   6       77.61       92.15      3.40 o 
   7   3   6      359.07      357.22      6.98 o 
   8   3   6     1239.83     1228.35     28.73 o 
   9   3   6      328.93      321.94      8.80 o 
   0   4   6     4455.35     4800.25     80.85 o 
   1   4   6      377.20      393.43      7.03 o 
   2   4   6     5413.10     5662.56     58.81 o 
   3   4   6     4620.50     4728.74     51.05 o 
   4   4   6     9803.34    10161.54    152.78 o 
   5   4   6     1834.38     1860.56     31.92 o 
   6   4   6     4736.74     4826.70     81.17 o 
   7   4   6     1426.87     1414.43     29.73 o 
   8   4   6     1717.84     1668.03     39.78 o 
   9   4   6      272.48      262.10      7.42 o 
   1   5   6      457.95      479.68      7.63 o 
   2   5   6        0.08        7.84      3.08 o 
   3   5   6        6.17       11.97      3.14 o 
   4   5   6      561.00      567.31     11.12 o 
   5   5   6      394.57      420.15      7.86 o 
   6   5   6       64.67       68.63      3.85 o 
   7   5   6       53.87       55.45      4.11 o 
   8   5   6      729.46      686.37     15.27 o 
   0   6   6     8889.05     9436.34    231.87 o 
   1   6   6     3256.90     3437.20     58.05 o 
   2   6   6     4604.52     4932.27     78.83 o 
   3   6   6      823.05      836.01     11.57 o 
   4   6   6     1777.32     1804.31     36.19 o 
   5   6   6      150.51      170.73      4.30 o 
   6   6   6      739.15      728.34     13.15 o 
   1   7   6       54.86       64.35      3.94 o 
   2   7   6        0.52        7.44      3.72 o 
   3   7   6      129.66      131.41      4.41 o 
   4   7   6      235.42      228.81      4.93 o 
   1   0   7      342.27      332.93      5.92 o 
   2   0   7      708.79      668.33     12.35 o 
   3   0   7     2542.24     2457.58     70.79 o 
   4   0   7      319.62      319.49      9.21 o 
   5   0   7      378.64      350.70      8.81 o 
   6   0   7     1688.05     1663.59     39.62 o 
   7   0   7     2861.19     2874.84     72.49 o 
   8   0   7       13.37       19.10      6.09 o 
   9   0   7      498.10      476.77     14.61 o 
  10   0   7      372.94      362.80     11.38 o 
   0   1   7      397.61      455.75     11.97 o 
   1   1   7    10792.92    10793.17    128.77 o 
   2   1   7     2650.30     2568.21     37.21 o 
   3   1   7     7863.25     7706.19     99.65 o 
   4   1   7       23.36       36.33      3.47 o 
   5   1   7     5694.69     5553.70     83.13 o 
   6   1   7      278.90      275.84      4.63 o 
   7   1   7     3978.58     3984.68     47.23 o 
   8   1   7        4.92        7.62      4.04 o 
   9   1   7     2264.22     2279.95     49.35 o 
  10   1   7      345.03      343.19      9.60 o 
   1   2   7     2235.93     2260.77     38.77 o 
   2   2   7      693.27      664.28     10.28 o 
   3   2   7     2057.80     2045.45     34.83 o 
   4   2   7      135.11      125.43      3.59 o 
   5   2   7       86.91       92.55      3.55 o 
   6   2   7     1054.35     1023.50     22.85 o 
   7   2   7      359.61      375.03      7.00 o 
   8   2   7        0.59        5.81      3.89 o 
   9   2   7        4.02        8.59      4.07 o 
  10   2   7      607.86      590.48     13.67 o 
   0   3   7      425.49      419.31     18.46 o 
   1   3   7     7265.50     7540.30    124.51 o 
   2   3   7     1696.77     1730.55     27.63 o 
   3   3   7     6308.68     6374.12    118.61 o 
   4   3   7        1.36        6.00      3.01 o 
   5   3   7     4949.30     4962.41     92.56 o 
   6   3   7      275.26      262.15      6.16 o 
   7   3   7     3378.82     3503.14     71.21 o 
   8   3   7       13.42       19.52      3.99 o 
   9   3   7     1752.22     1600.69     37.82 o 
   1   4   7      254.43      277.26      7.47 o 
   2   4   7      366.30      376.14      6.02 o 
   3   4   7     1517.96     1496.73     32.25 o 
   4   4   7      136.49      141.57      3.55 o 
   5   4   7      239.32      249.94      4.99 o 
   6   4   7      913.13      923.71     15.34 o 
   7   4   7     1837.86     1780.51     36.69 o 
   8   4   7       12.33       15.14      3.76 o 
   0   5   7       60.81       64.31      4.61 o 
   1   5   7     5240.38     5595.00     76.82 o 
   2   5   7      984.93     1022.44     14.73 o 
   3   5   7     3793.94     3999.10     89.40 o 
   4   5   7       55.38       68.49      3.98 o 
   5   5   7     2600.41     2509.69     45.40 o 
   6   5   7       68.86       68.52      3.92 o 
   7   5   7     2140.57     2034.68     55.59 o 
   1   6   7      777.67      822.60     13.75 o 
   2   6   7      173.33      190.36      4.20 o 
   3   6   7      846.87      879.16     14.57 o 
   4   6   7       21.07       25.51      3.68 o 
   5   6   7       33.73       39.10      3.96 o 
   6   6   7      314.78      293.92      7.24 o 
   0   7   7      193.70      201.35      6.73 o 
   1   7   7     2219.57     2176.82     34.67 o 
   2   7   7      321.78      316.68      7.00 o 
   3   7   7     2352.58     2251.50     33.51 o 
   0   0   8        2.77        9.84      5.55 o 
   1   0   8      329.98      348.60      7.91 o 
   2   0   8     4893.51     4657.35     79.87 o 
   3   0   8     1094.45     1066.73     23.74 o 
   4   0   8     5292.65     5105.21    150.79 o 
   5   0   8     4319.92     4151.62     73.19 o 
   6   0   8     6435.46     6102.41    132.33 o 
   7   0   8      983.22      951.06     15.95 o 
   8   0   8     1416.47     1475.16     30.46 o 
   9   0   8      388.32      388.46     13.82 o 
   1   1   8      718.70      710.14     10.14 o 
   2   1   8      215.89      208.22      4.45 o 
   3   1   8      132.46      127.63      4.02 o 
   4   1   8      157.94      157.65      3.81 o 
   5   1   8      416.82      386.25      9.50 o 
   6   1   8      229.89      232.04      4.78 o 
   7   1   8      150.67      153.74      4.37 o 
   8   1   8      328.43      334.85      6.30 o 
   9   1   8       30.82       32.68      4.77 o 
   0   2   8     4032.29     4091.13     71.85 o 
   1   2   8     1971.90     2009.77     25.62 o 
   2   2   8     6226.72     6500.22    100.09 o 
   3   2   8       63.66       64.65      3.36 o 
   4   2   8      449.85      450.06      8.87 o 
   5   2   8        3.83       11.02      3.22 o 
   6   2   8     2209.90     2134.50     46.96 o 
   7   2   8      292.11      306.41      7.87 o 
   8   2   8     3361.70     3288.07     73.14 o 
   9   2   8     2674.94     2633.48     52.21 o 
   1   3   8      477.30      509.32      6.62 o 
   2   3   8       44.83       48.78      3.36 o 
   3   3   8       89.68       75.03      3.35 o 
   4   3   8      179.41      187.39      3.93 o 
   5   3   8      335.12      319.53      6.13 o 
   6   3   8      280.43      284.20      6.67 o 
   7   3   8      102.06       95.48      3.89 o 
   8   3   8      135.93      136.72      4.40 o 
   9   3   8       13.03       17.85      4.88 o 
   0   4   8       18.87       32.94      4.98 o 
   1   4   8      121.66      126.19      4.57 o 
   2   4   8     3031.04     3179.37     49.32 o 
   3   4   8      710.56      734.25     14.04 o 
   4   4   8     3496.33     3480.62     67.70 o 
   5   4   8     2845.33     2837.39     51.78 o 
   6   4   8     4210.21     4159.77     75.47 o 
   7   4   8      685.85      649.19     11.63 o 
   8   4   8     1004.14      921.96     26.17 o 
   1   5   8      253.41      258.59      4.78 o 
   2   5   8      208.82      220.32      5.15 o 
   3   5   8       62.90       67.64      3.48 o 
   4   5   8       21.58       26.19      3.53 o 
   5   5   8      148.47      140.15      4.14 o 
   6   5   8       71.50       72.83      4.45 o 
   7   5   8       47.88       45.25      4.30 o 
   0   6   8     1999.45     2086.23     52.00 o 
   1   6   8     1034.49     1080.69     20.30 o 
   2   6   8     2669.23     2743.75     55.50 o 
   3   6   8       56.01       72.83      4.29 o 
   4   6   8      305.65      294.17      8.35 o 
   5   6   8        5.43       14.65      4.09 o 
   1   7   8      108.32      114.42      4.58 o 
   2   7   8        0.06        1.45      4.30 o 
   1   0   9      234.74      243.98      8.39 o 
   2   0   9     1560.74     1520.99     21.84 o 
   3   0   9      598.65      617.22     16.06 o 
   4   0   9      593.29      572.88     18.31 o 
   5   0   9        0.47        5.92      5.75 o 
   6   0   9      742.91      696.67     12.97 o 
   7   0   9      442.87      434.29      9.33 o 
   8   0   9      574.37      550.41     13.83 o 
   9   0   9       51.99       58.31      8.19 o 
   0   1   9     3364.98     3650.37     79.42 o 
   1   1   9      425.07      459.47     11.38 o 
   2   1   9     3010.70     3078.69     44.12 o 
   3   1   9     1700.42     1719.78     22.97 o 
   4   1   9     2669.68     2611.68     48.55 o 
   5   1   9        2.26        9.53      3.28 o 
   6   1   9     2316.15     2276.45     35.92 o 
   7   1   9     2301.71     2245.43     30.09 o 
   8   1   9     1939.09     1841.85     31.02 o 
   9   1   9      211.66      199.60      5.84 o 
   1   2   9       25.85       33.87      3.14 o 
   2   2   9     1681.86     1715.87     24.81 o 
   3   2   9     1547.80     1550.03     24.89 o 
   4   2   9      204.30      201.11      5.35 o 
   5   2   9       27.69       31.01      3.67 o 
   6   2   9      320.67      321.42      6.43 o 
   7   2   9       76.12       83.31      4.71 o 
   8   2   9      432.71      412.11      8.53 o 
   9   2   9       17.57       32.06     12.63 o 
   0   3   9     2167.22     2279.86     30.87 o 
   1   3   9      274.22      294.57      4.78 o 
   2   3   9     2275.80     2348.69     32.83 o 
   3   3   9     1465.70     1427.54     22.55 o 
   4   3   9     2511.38     2530.52     45.76 o 
   5   3   9       14.48       26.25      3.69 o 
   6   3   9     2192.62     2136.67     38.72 o 
   7   3   9     1853.52     1669.24     55.90 o 
   8   3   9     1557.85     1462.31     18.07 o 
   1   4   9      157.91      175.61      4.08 o 
   2   4   9      975.58     1007.65     12.99 o 
   3   4   9      277.47      284.18      4.51 o 
   4   4   9      334.32      340.14      6.07 o 
   5   4   9        0.07        4.55      3.48 o 
   6   4   9      509.00      474.64     10.18 o 
   7   4   9      240.58      225.80      6.48 o 
   0   5   9     2141.64     2304.18     60.74 o 
   1   5   9      408.58      433.85      9.23 o 
   2   5   9     1770.57     1850.67     27.21 o 
   3   5   9      841.87      865.43     16.44 o 
   4   5   9     1320.82     1275.26     31.70 o 
   5   5   9        0.61        7.05      3.72 o 
   6   5   9     1170.86     1088.98     19.06 o 
   1   6   9        6.58       10.26      3.98 o 
   2   6   9      705.15      733.84     13.80 o 
   3   6   9      505.81      511.88      8.00 o 
   4   6   9      110.04      111.33      4.44 o 
   0   0  10       53.85       62.22      7.08 o 
   1   0  10     4563.19     4861.18    107.57 o 
   2   0  10       68.49       80.06      5.29 o 
   3   0  10     7650.42     7655.79    184.42 o 
   4   0  10     1429.95     1431.63     41.89 o 
   5   0  10     4536.61     4320.78     75.17 o 
   6   0  10       39.55       41.35      6.50 o 
   7   0  10     3405.12     3270.17     93.83 o 
   8   0  10      223.16      215.95      7.71 o 
   1   1  10      472.91      471.16      8.28 o 
   2   1  10       10.97       14.35      3.19 o 
   3   1  10       72.96       71.31      3.64 o 
   4   1  10      647.29      647.92     12.19 o 
   5   1  10      333.87      322.69      6.73 o 
   6   1  10        0.52        5.64      4.08 o 
   7   1  10      181.53      176.54      4.77 o 
   8   1  10      737.49      732.37     14.83 o 
   0   2  10     3590.53     3699.04     55.36 o 
   1   2  10     7980.11     8386.08    108.78 o 
   2   2  10      110.34      128.44      3.81 o 
   3   2  10     4548.53     4748.63     83.52 o 
   4   2  10      199.26      198.17      5.94 o 
   5   2  10     1386.90     1424.42     28.71 o 
   6   2  10     1086.17      994.10     14.88 o 
   7   2  10     3399.44     3137.02     43.07 o 
   8   2  10        3.39        9.69      4.34 o 
   1   3  10      229.05      230.42      4.24 o 
   2   3  10       11.94       17.40      3.32 o 
   3   3  10      151.92      145.83      4.02 o 
   4   3  10      429.38      428.28      7.06 o 
   5   3  10      275.34      274.02      4.74 o 
   6   3  10        0.01        2.54      3.83 o 
   7   3  10      257.04      249.22      7.53 o 
   0   4  10       69.18       69.83      4.89 o 
   1   4  10     2921.91     3154.40     38.86 o 
   2   4  10       65.63       74.03      3.77 o 
   3   4  10     4942.37     5073.77     72.45 o 
   4   4  10      837.87      835.53     18.09 o 
   5   4  10     3080.17     2980.97     47.01 o 
   6   4  10       28.02       32.03      3.84 o 
   1   5  10      288.37      303.67      6.79 o 
   2   5  10        2.84        6.23      4.01 o 
   3   5  10        1.12        6.07      4.18 o 
   4   5  10      280.09      273.35      7.27 o 
   5   5  10      150.94      148.05      4.57 o 
   0   6  10     1245.66     1224.24     34.76 o 
   1   6  10     3440.61     3493.56     59.17 o 
   2   6  10       25.07       31.84      4.25 o 
   1   0  11      323.99      346.96      7.54 o 
   2   0  11     1028.74     1032.56     22.75 o 
   3   0  11      218.63      213.63      5.86 o 
   4   0  11      525.72      554.43     16.24 o 
   5   0  11      191.67      187.03      6.73 o 
   6   0  11      725.85      701.47     18.77 o 
   7   0  11     1174.05     1146.37     32.59 o 
   8   0  11        9.80       11.67     12.61 o 
   0   1  11     2526.34     2737.87     68.95 o 
   1   1  11     1106.40     1180.79     21.54 o 
   2   1  11     9628.43    10055.75    157.99 o 
   3   1  11      798.59      790.56     12.35 o 
   4   1  11     2855.88     2934.09     46.27 o 
   5   1  11      447.43      434.44      9.44 o 
   6   1  11     3969.38     3726.93     69.35 o 
   7   1  11      195.31      192.95      7.37 o 
   1   2  11      366.30      394.65      7.72 o 
   2   2  11       28.75       31.53      3.64 o 
   3   2  11     1344.45     1341.41     23.01 o 
   4   2  11       23.65       51.90      5.81 o 
   5   2  11       26.76       31.04      3.92 o 
   6   2  11     1214.89     1167.04     27.49 o 
   7   2  11       72.99       72.04      5.08 o 
   0   3  11     1824.97     1987.32     29.92 o 
   1   3  11      655.23      687.48     11.10 o 
   2   3  11     7471.14     7901.54    126.54 o 
   3   3  11      696.08      693.16     10.88 o 
   4   3  11     2598.79     2579.30     46.76 o 
   5   3  11      522.37      511.34     10.99 o 
   6   3  11     3397.39     3208.29     67.15 o 
   1   4  11      212.65      213.28      4.68 o 
   2   4  11      651.29      675.61      7.26 o 
   3   4  11      159.02      162.64      4.57 o 
   4   4  11      327.86      314.93      5.15 o 
   5   4  11      113.41      115.12      4.57 o 
   0   5  11     1658.96     1662.18     19.36 o 
   1   5  11      690.36      711.89     11.65 o 
   2   5  11     4908.05     5025.04     77.91 o 
   3   5  11      362.97      344.05      6.68 o 
   4   5  11     1482.94     1355.28     37.96 o 
   0   0  12      668.01      746.89     38.91 o 
   1   0  12     7675.03     8304.74    219.18 o 
   2   0  12     1929.38     1978.03     45.03 o 
   3   0  12     2756.97     2862.61     84.88 o 
   4   0  12     1590.66     1538.95     32.06 o 
   5   0  12      105.38      137.39     13.02 o 
   6   0  12     1560.53     1450.03     36.46 o 
   7   0  12     1308.05     1171.70     54.20 o 
   1   1  12      409.60      428.30      7.49 o 
   2   1  12      148.34      165.70      4.23 o 
   3   1  12        6.05       11.94      3.76 o 
   4   1  12       22.12       24.66      3.75 o 
   5   1  12      688.75      639.02     11.60 o 
   6   1  12      246.44      223.02      5.48 o 
   0   2  12     1470.27     1570.85     40.70 o 
   1   2  12     1534.75     1684.45     24.66 o 
   2   2  12     1830.89     1843.21     29.46 o 
   3   2  12     4571.15     4623.28     85.03 o 
   4   2  12      643.71      606.40     11.74 o 
   5   2  12     3052.52     2950.69     56.43 o 
   6   2  12     1186.06     1075.61     15.11 o 
   1   3  12      330.20      349.80      5.75 o 
   2   3  12       37.27       42.65      4.31 o 
   3   3  12        0.69        7.95      4.05 o 
   4   3  12       36.79       37.37      4.40 o 
   5   3  12      548.43      510.36     11.72 o 
   0   4  12      504.79      503.85      9.78 o 
   1   4  12     4943.73     5197.04     80.99 o 
   2   4  12     1322.05     1281.53     15.34 o 
   3   4  12     1755.88     1717.63     26.99 o 
   4   4  12     1118.15     1009.27     13.73 o 
   1   5  12      158.41      147.18      4.93 o 
   1   0  13      309.47      310.54     15.15 o 
   2   0  13      875.35      905.94     25.54 o 
   3   0  13        6.95       10.50      5.46 o 
   4   0  13      282.96      274.50      7.87 o 
   5   0  13       17.68       17.83      6.61 o 
   0   1  13      839.96      948.05     22.66 o 
   1   1  13     1507.60     1564.47     25.00 o 
   2   1  13      983.81     1079.59     18.37 o 
   3   1  13     2510.81     2493.26     51.39 o 
   4   1  13      569.40      570.99     13.25 o 
   5   1  13      446.18      413.31      8.89 o 
   1   2  13        0.04        3.51      4.00 o 
   2   2  13       69.54       71.08      4.17 o 
   3   2  13      820.52      800.81     13.83 o 
   4   2  13        0.39        3.95      4.26 o 
   5   2  13        5.95       10.58      4.51 o 
   0   3  13      895.38      974.09     19.03 o 
   1   3  13     1212.43     1215.46     18.65 o 
   2   3  13      847.20      877.15     15.08 o 
   3   3  13     2201.23     2022.14     39.64 o 
   4   3  13      340.10      317.03      5.93 o 
   1   4  13      199.45      191.73      5.21 o 
   2   4  13      546.35      472.78     25.10 o 
   0   0  14     1468.40     1504.16     52.59 o 
   1   0  14        8.08       13.61      5.73 o 
   2   0  14     2496.17     2371.94     51.81 o 
   3   0  14       27.19       36.02      6.71 o 
   4   0  14      132.21      116.94      7.33 o 
   1   1  14       83.91       84.27      4.30 o 
   2   1  14        7.94        9.11      4.08 o 
   3   1  14       98.69       95.63      4.33 o 
   0   2  14       12.15       21.39      5.70 o 
   1   2  14        7.84       11.96      4.12 o 
   2   2  14     1392.99     1323.89     22.07 o 
   3   2  14        2.66       14.72      4.58 o 
                                                 
